# Supplementary material for: Comparing anti-tumor and anti-self immunity in a patient with melanoma receiving immune checkpoint blockade
Source: J Transl Med. 2024 Mar 5;22:241. doi: 10.1186/s12967-024-04973-7 (PMC10916264; doi:10.1186/s12967-024-04973-7)
Supplement: Supplementary file 1 — Additional file 1: Table S1. 122 unique genes included in multiplex qRT-PCR arrays. Table S2. Genes differentially expressed in inflamed normal tissue vs. tumor, assessed by multiplex qRT-PCR. Table S3. Expression of C4d, COX-2 and PD-L1 detected by immunohistochemistry. [file 12967_2024_4973_MOESM1_ESM.xlsx]

## Sheet: suppl table S1
Supplementary Table S1. 122 unique genes included in multiplex qRT-PCR arrays
Gene Symbol	Gene Name	Public RefSeq
ADORA2A	adenosine A2a receptor	NM_000675.5
ARG1	arginase 1	NM_000045.3
B2M	beta-2-microglobulin	NM_004048.3
BCL6	B-cell CLL/lymphoma 6	NM_001706.5
CCL5	chemokine (C-C motif) ligand 5	NM_002985.2
CCR7	C-C motif chemokine receptor 7	NM_001301714.2
CD163	CD163 molecule	NM_203416.2
CD27	CD27 molecule	NM_001242.4
CD274	CD274 molecule (PD-L1)	NM_014143.3
CD276	CD276 molecule	NM_025240.2
CD4	CD4 molecule	NM_000616.4
CD5L	CD5 molecule like	NM_005894.3
CD70	CD70 molecule	NM_001252.5
CD74	CD74 molecule, major histocompatibility complex, class II invariant chain	NM_004355.3
CD79A	CD79a molecule, immunoglobulin-associated alpha	NM_001783.3
CD84	CD84 molecule	NM_003874.3
CD8A	CD8a molecule	NM_001768.6
CEACAM8	carcinoembryonic antigen related cell adhesion molecule 8	NM_001816.4
CFAP144P1	CFAP144 pseudogene 1	NR_028347.1
CR2	complement component 3d receptor 2	NM_001877.5
CSF1	colony stimulating factor 1	NM_000757.6
CSF1R	colony stimulating factor 1 receptor	NM_005211.3
CSF2	colony stimulating factor 2	NM_000758.4
CSF3	colony stimulating factor 3	NM_172220.3
CTLA4	cytotoxic T-lymphocyte associated protein 4	NM_005214.5
CXCL1	chemokine (C-X-C motif) ligand 1 (melanoma growth stimulating activity, alpha)	NM_001511.2
CXCL10	C-X-C motif chemokine ligand 10	NM_001565.4
CXCL13	C-X-C motif chemokine ligand 13	NM_001371558.1
CXCL2	C-X-C motif chemokine ligand 2	NM_002089.4
CXCL5	C-X-C motif chemokine ligand 5	NM_002994.5
CXCL8	C-X-C motif chemokine ligand 8	NM_000584.4
CXCL9	C-X-C motif chemokine ligand 9	NM_002416.3
CXCR1	C-X-C motif chemokine receptor 1	NM_000634.3
CXCR2	C-X-C motif chemokine receptor 2	NM_001557.4
CXCR4	chemokine (C-X-C motif) receptor 4	NM_001008540.1
CXCR5	C-X-C motif chemokine receptor 5	NM_001716.5
DACT1	dishevelled binding antagonist of beta catenin 1	NM_016651.6
EBI3	Epstein-Barr virus induced 3, gp130	NM_005755.3
EGR2	early growth response 2	NM_000399.3
ENTPD1	ectonucleoside triphosphate diphosphohydrolase 1	NM_001776.6
EOMES	eomesodermin	NM_005442.4
FOXP3	forkhead box P3	NM_014009.3
GATA3	GATA binding protein 3	NM_001002295.2
GNLY	granulysin	NM_006433.3
GZMA	granzyme A	NM_006144.4
GZMB	granzyme B (granzyme 2, cytotoxic T-lymphocyte-associated serine esterase 1)	NM_004131.4
HAVCR2	hepatitis A virus cellular receptor 2	NM_032782.4
HLA-DRA	major histocompatibility complex, class II, DR alpha	NM_019111.4
HNF1A	HNF1 homeobox A	NM_000545.6
HSPA1A; HSPA1B	heat shock protein family A (Hsp70) member 1B,heat shock protein family A (Hsp70) members 1A;1B	NM_005345.6; NM_005346.6
ICOS	inducible T-cell co-stimulator	NM_012092.3
ICOSLG	inducible T-cell co-stimulator ligand	NM_015259.4
IDO1	indoleamine 2,3-dioxygenase 1	NM_002164.5
IFNA1	interferon, alpha 1	NM_024013.1
IFNG	interferon, gamma	NM_000619.2
IL10	interleukin 10	NM_000572.2
IL10RA	interleukin 10 receptor subunit alpha	NM_001558.3
IL10RB	interleukin 10 receptor, beta	NM_000628.3
IL12A	interleukin 12A (natural killer cell stimulatory factor 1, p35)	NM_000882.3
IL12B	interleukin 12B	NM_002187.3
IL13	interleukin 13	NM_002188.2
IL15	interleukin 15	NM_172175.2
IL17A	interleukin 17A	NM_002190.2
IL17RC	interleukin 17 receptor C	NM_032732.5
IL18	interleukin 18 (interferon-gamma-inducing factor)	NM_001562.3
IL1A	interleukin 1, alpha	NM_000575.3
IL1B	interleukin 1, beta	NM_000576.2
IL2	interleukin 2	NM_000586.3
IL21	interleukin 21	NM_021803.3
IL22	interleukin 22	NM_020525.4
IL22RA2	interleukin 22 receptor, alpha 2	NM_181309.1
IL23A	interleukin 23, alpha subunit p19	NM_016584.2
IL23R	interleukin 23 receptor	NM_144701.2
IL27	interleukin 27	NM_145659.3
IL32	interleukin 32	NM_004221.4
IL4	interleukin 4	NM_000589.3
IL6	interleukin 6 (interferon, beta 2)	NM_000600.3
IL6R	interleukin 6 receptor	NM_000565.3
ITGAE	integrin subunit alpha E	NM_002208.5
ITGAL	integrin, alpha L, antigen CD11A (p180)	NM_002209.2
KLRG1	killer cell lectin like receptor G1	NM_005810.4
LAG3	lymphocyte-activation gene 3	NM_002286.5
LAMA3	laminin subunit alpha 3	NM_000227.5
LGALS9	galectin 9	NM_009587.3
LYZ	lysozyme	NM_000239.2
NCR1	natural cytotoxicity triggering receptor 1	NM_001145457.3
NOS2	nitric oxide synthase 2	NM_000625.4
NT5E	5'-nucleotidase ecto	NM_001204813.1
P2RX1	purinergic receptor P2X, ligand-gated ion channel, 1	NM_002558.2
PDCD1	programmed cell death 1 (PD-1)	NM_005018.2
PRDM1	PR domain 1	NM_001198.4
PRF1	perforin 1 (pore forming protein)	NM_005041.4
PTGER1	prostaglandin E receptor 1	NM_000955.3
PTGER2	prostaglandin E receptor 2	NM_000956.4
PTGER3	prostaglandin E receptor 3	NM_001126044.1
PTGER4	prostaglandin E receptor 4	NM_000958.3
PTGS1	prostaglandin-endoperoxide synthase 1	NM_000962.4
PTGS2	prostaglandin-endoperoxide synthase 2 (prostaglandin G/H synthase and cyclooxygenase)	NM_000963.2
PTPRCAP	protein tyrosine phosphatase, receptor type, C-associated protein	NM_005608.2
PVRIG	poliovirus receptor related immunoglobulin domain containing	NM_024070.3
RAB27A	RAB27A, member RAS oncogene family	NM_004580.5
RIGI	RNA sensor RIG-I, DEXD/H-box helicase 58	NM_014314.4
RORC	RAR related orphan receptor C	NM_001001523.2
SOCS1	suppressor of cytokine signaling 1	NM_003745.1
SOCS3	suppressor of cytokine signaling 3	NM_003955.3
STAT1	signal transducer and activator of transcription 1	NM_007315.3
TBX21	T-box 21	NM_013351.1
TCF7	transcription factor 7 (T-cell specific, HMG-box)	NM_201634.5
TGFB1	transforming growth factor, beta 1	NM_000660.4
TIGIT	T-cell immunoreceptor with Ig and ITIM domains	NM_173799.4
TLR3	toll-like receptor 3	NM_003265.2
TLR4	toll-like receptor 4	NM_138554.3
TNF	tumor necrosis factor	NM_000594.2
TNFRSF18	TNF receptor superfamily member 18	NM_004195.2
TNFRSF4	TNF receptor superfamily member 4	NM_003327.4
TNFRSF9	TNF receptor superfamily member 9	NM_001561.6
TNFSF4	tumor necrosis factor superfamily member 4	NM_001297562.2
TOX	thymocyte selection associated high mobility group box	NM_014729.3
UCP2	uncoupling protein 2	NM_003355.2
VEGFA	vascular endothelial growth factor A	NM_001025366.2
VSIR	chromosome 10 open reading frame 54	NM_022153.2
VTCN1	V-set domain containing T cell activation inhibitor 1	NM_024626.4
Table Legend: Genes were detected with two multiplex qRT-PCR array trays. Public RefSeq and official gene symbols were obtained from the HUGO Gene Nomenclature Committee website (http://www.genenames.org/), except PTGER3 which was obtained from http://www.thermofisher.com/taqman. Selection of these candidate genes was based on published literature. Genes used to normalize expression (not listed a…

## Sheet: suppl table S2
Supplementary Table S2. Genes differentially expressed in inflamed normal
		tissue vs. tumor, assessed by multiplex qRT-PCR
	Gene symbol (alternative common name)a,b	Gene/ protein namea,c	Key immune-related functionb	Normalizing genes
				PTPRC		GUSB
				Signed FCd	p-value	Signed FCd	p-value
	CD4	T-cell surface glycoprotein CD4	A co-receptor for MHC class II molecule/peptide complex on T cells; T-helper cell marker; receptor for entry of HIV.	-2.44	0.04	1.59	0.7088
	CD70 (CD27L; TNFSF7)	CD70 molecule/ CD70 antigen	A member of tumor necrosis factor ligand family binding with CD27 to co-stimulate especially cytolytic T cells; regulates B cell activation and immunoglobulin synthesis.	-305.53	0.009	-125.72	0.0419
	CD84 (SLAMF5)	SLAM family member 5	A member of self-ligand receptor of the signaling lymphocytic activation molecule (SLAM) family; involved in cell-cell interaction of a variety of immune cells, especially required in prolonged T:B cell contact.	-4.8	0.0577	-1.24	0.8125
	CSF1R (M-CSF-R)	Macrophage colony-stimulating factor 1 receptor	Receptor for colony stimulating factor 1 and IL34 to control the production, differentiation, and function of macrophages; expressed on M2 tumor associated macrophages and myeloid-derived suppressor cells.1	-12.35	0.0455	-3.18	0.4208
	EBI3 (IL27B; IL35B)	Epstein-Barr virus induced 3/ interleukin-27 subunit beta	Associates with IL27 p28 subunit to form the IL-27 cytokine, a pleiotropic cytokine that has pro- and anti-inflammatory properties; also a subunit of IL-35, an immunosuppressive cytokine that induces Treg proliferation.2	-7.06	0.0885	-2.91	0.4359
	ENTPD1 (CD39)	Ectonucleoside triphosphate diphosphohydrolase 1	A plasma membrane protein that hydrolyzes extracellular ATP and ADP to AMP, a potent immunosuppressive metabolite; inhibition of this protein's activity may confer anticancer benefits.3	1.14	0.8913	2.78	0.0509
	FOXP3	Forkhead box protein P3	A member of the forkhead/winged-helix family of transcriptional regulator; crucial for the development and inhibitory function of regulatory T-cells.	-4.52	0.0893	-1.17	0.8681
	ICOSLG (B7H2; CD275)	Inducible T-cell co-stimulator ligand	Binds with inducible T cell co-stimulator to stimulate T-cell proliferation and cytokine secretion; induces B-cell proliferation and differentiation into plasma cells.	-2.81	0.0242	1.38	0.776
	IL10RA	Interleukin-10 receptor subunit alpha	Participates in IL-10-mediated anti-inflammatory functions.	-2.41	0.0285	1.01	0.993
	IL17RC	Interleukin-17 receptor C	A subtype of receptors for inflammatory cytokine IL-17; expressed in nonhemopoietic tissues and binds IL-17A and IL-17F with similar affinities.	-12.42	0.1688	-3.2	0.0427
	IL1B	interleukin-1 beta	A member of the interleukin-1 cytokine family; an important mediator of the inflammatory response; induces cyclooxygenase-2 (COX-2) and tumor-mediated inflammation that promotes tumorigenesis and tumor invasiveness.4	-4.93	0.0455	-1.27	0.8436
	IL27 (p28; IL30; IL27p28)	Interleukin 27/ interleukin-27 subunit alpha	Associates with EBI3 to form the IL-27 cytokine; enhances the functions of Th1 and CD8+ T cells and suppresses the functions of Th17 cells; induces PD-L1 on immune and tumor cells.5	-6.1	0.0578	-2.51	0.0733
	IL6 (IFNB2)	Interleukin-6	A inducer of the acute phase response besides IL-1 and TNF-a; functions in inflammation and the maturation of B cells; required for the generation of Th17 cells.	1.94	0.6205	7.53	0.0381
	KLRG1	Killer cell lectin-like receptor subfamily G member 1	A senescence marker; plays inhibitory role on natural killer cells, antigen-experienced T cells and γδ T cells through immunoreceptor tyrosine-based inhibition motif upon binding to the non-MHC ligands E-cadherin and N-cadherin.6	-4.25	0.0223	-1.75	0.5556
	LAMA3	Laminin subunit alpha-3	Subunit alpha of a member of laminin family; essential for formation and function of the basement membrane; regulates cell migration and mechanical signal transduction; highly overexpressed in progressing melanoma lesions vs regressing lesions.7	-12.3	0.0104	-5.06	0.1633
	PTGER1 (EP1)	Prostaglandin E2 receptor EP1 subtype	One of four receptors for prostaglandin E2; coupled to intracellular Ca2+ mobilization; mediates algesia and in regulation of blood pressure in mice.	-1434.72	0.0308	-590.67	0.0432
	PTGER4 (EP4)	Prostaglandin E2 receptor EP4 subtype	One of four receptors for prostaglandin E2; regulates the level and stability of COX2 mRNA; EP4 antagonists suppress Th1 and Th17 in mice autoimmune models.8	-4	0.0093	-1.65	0.5923
	PTGS2 (COX2)	Prostaglandin-endoperoxide synthase 2/ prostaglandin G/H synthase 2	Also known as COX-2; key enzyme in prostaglandin biosynthesis, and the principal isozyme responsible for inflammatory prostaglandins; associated with tumor development, progress and metastasis; a target of nonsteroidal anti-inflammatory drugs.9	1.07	0.9578	4.16	0.0893
	SOCS1	Suppressor of cytokine signaling 1	A member of the STAT-induced STAT inhibitor family; functions downstream of cytokine receptors as a negative regulator of cytokines that use the JAK–STAT1/3 pathways.	-9.28	0.0087	-2.39	0.3911
	TGFB1	Transforming growth factor beta-1 proprotein	Precursor of the latency-associated peptide and transforming growth factor beta-1 (TGF-b1) chain; TGF-b1 is anti-inflammatory and inhibits cell growth; promotes either Th17 cells (low dose) or Treg (high dose) lineage differentiation in a concentration-dependent manner.	-3.54	0.038	1.1	0.9216
	Table Legend: Listed are genes with expression signed fold change (FC) magnitude ≥2.0 and
	p-value ≤0.10 (Welch’s two-tailed t-test) when normalized to either PTPRC or GUSB expression
	in qRT-PCR. P-values ≤0.05 and corresponding gene names are bolded. Genes are ordered alphabetically.
	a Obtained from http://www.genenames.org.
	b Obtained from http://www.ncbi.nlm.nih.gov/gene, www.uniprot.org, and references listed below.
	c Obtained from http:/www.uniprot.org.
	d Positive signed FC indicates upregulation in tumor samples.
	Negative signed FC indicates upregulation in inflammation specimens.
	References:
	1 Cannarile MA, et al., J Immunother Cancer 2017; 5: 53.
	2 Wang Q, et al., Adv Exp Med Biol, 2016, 941,191-211.
	3 Leone RD et al., J Immunother Cancer, 2018, 6(1), 57.
	4 Apte RN, et al, J Leukoc Biol., 2017, 102(2), 293-306.
	5 Chen S, et al., JITC, 2019, 7(1):305.
	6 Henson SM, et al., Age (Dordr), 2009, 31(4), 285-91.
	7 Ascierto, ML, et al., Clin Cancer Res, 2017, 23(12):3168-3180.
	8 Kawahara K, et al., Biochim Biophys Acta, 2015, 1851(4), 414-21.
	9 Misra S, et al., Curr Drug Targets, 2014, 15(3), 347-59.

## Sheet: supple table S3
Supplementary Table S3. Expression of C4d, COX-2 and PD-L1 detected by immunohistochemistry
	Tissue type	Specimen ID	Tissue/ organ	C4da	COX-2a	PD-L1b
	Tumor (n = 4)	T-1	Primary skin lesion	Endothelial cells 3+ diffuse	Inflammatory infiltrate 2+ patchy	Tumor cells 50%; Inflammation ≤ 10%
		T-3	Brain met	No specific staining	Tumor cells 2+ patchy	Tumor cells 25%; Inflammation ≤ 10%
		T-4	Liver met	No specific staining	Tumor cells 3+ diffuse	Tumor cells 5%; Inflammation >10%
		T-5	Omental met	No specific staining	Tumor cells 1+ rare	Tumor cells 0% membrane, 20% cytoplasm; Inflammation ≤ 10%
	Inflammation (inflamed non-cancerous tissue from irAE, n = 6)	I-1	Duodenum	Endothelial cells 3+ diffuse	Epithelium 3+ diffuse; Inflammatory infiltrate 1+ patchy	Epithelium ≤ 10%; Inflammation >10%
		I-2	Jejunum	Endothelial cells 3+ diffuse	Epithelium 3+ diffuse; Inflammatory infiltrate 1+ patchy	Epithelium 0; Inflammation >10%
		I-3	Stomach	Endothelial cells 3+ diffuse	Epithelium 3+ diffuse; Inflammatory infiltrate 1+ focal	Epithelium ≤ 10%; Inflammation >10%
		I-4	Adrenal	No specific staining	Cortical endocrine cells 3+ diffuse; Medulla 2+ patchy	Medulla membrane 20%, cytoplasm 100%
		I-5	Liver	No specific staining	No expression	Hepatocytes 0; Inflammation ≤ 10%
		I-6	Pituitary	No specific staining	No expression	Inflammation ≤ 10%; Endocrine cells, membrane 20%, cytoplasm 100%
	Normal (non-inflamed, n = 2)	N-2	Heart	Endothelial cells 3+ diffuse	Myocardiocytes 1+ diffuse; Endothelium 2+ patchy	Myocardiocytes ≤ 10%; Inflammation 0
		N-3	Kidney	No specific staining	Glomerular endothelium 3+ diffuse; Tubular epithelium 1+ diffuse	Mesangial cells 100% punctate cytoplasmic; Tubular epithelium 20% cytoplasmic staining; Inflammation 0
	Table Legend: IHC staining for C4d, COX-2 and PD-L1 was assessed visually and scored semi-quantitatively by a pathologist (RAA).
		irAE, immune related adverse event;
		met, metastasis.
	a Staining intensity scored 0 to 3+.
	b PD-L1 expression scored as % positive cells, membranous staining unless otherwise noted.
